# Supplementary material for: The need to approximate the use-case in clinical machine learning
Source: Gigascience. 2017 Mar 15;6(5):1–9. doi: 10.1093/gigascience/gix019 (PMC5441397; doi:10.1093/gigascience/gix019)
Supplement: Additional files: — review_results.xlsx [file gix019_review_results.xlsx]

## Sheet: Sheet1
Authors	Title	Year	Publisher	CV Type	Citations	Accuracy
JJ Oresko, Z Jin, J Cheng, S Huang…	A wearable smartphone-based platform for real-time cardiovascular disease detection via electrocardiogram processing	2010	ieeexplore.ieee.org	RW	142	93.3
M Bächlin, M Plotnik, D Roggen…	Wearable assistant for Parkinson's disease patients with the freezing of gait symptom	2010	ieeexplore.ieee.org	SW	107
C Setz, B Arnrich, J Schumm…	Discriminating stress from cognitive load using a wearable EDA device	2010	ieeexplore.ieee.org	SW	99	82.8
S Abbate, M Avvenuti, F Bonatesta, G Cola…	A smartphone-based fall detection system	2012	Elsevier	RW	62	100
S Patel, R Hughes, T Hester, J Stein…	A novel approach to monitor rehabilitation outcomes in stroke survivors using wearable technology	2010	ieeexplore.ieee.org	RW	49	96.12
L Palmerini, L Rocchi, S Mellone…	Feature selection for accelerometer-based posture analysis in Parkinson's disease	2011	ieeexplore.ieee.org	SW	45	95
P Healthcare	A wearable system to assist walking of parkinsons disease patients	2010	methods.schattauer.de	SW	44	87
B Noris, JB Keller, A Billard	A wearable gaze tracking system for children in unconstrained environments	2011	Elsevier	RW	42
G Rigas, AT Tzallas, MG Tsipouras…	Assessment of tremor activity in the Parkinson's disease using a set of wearable sensors	2012	ieeexplore.ieee.org	SW	26	87
G Valenza, M Nardelli, A Lanata…	Wearable monitoring for mood recognition in bipolar disorder based on history-dependent long-term heart rate variability analysis	2014	ieeexplore.ieee.org	SW	23	95.81
S Mazilu, M Hardegger, ZQ Zhu…	Online detection of freezing of gait with smartphones and machine learning techniques	2012	ieeexplore.ieee.org	SW	23	99.78
M Borazio, K Van Laerhoven	Combining wearable and environmental sensing into an unobtrusive tool for long-term sleep studies	2012	dl.acm.org	SW	23	95
A Muaremi, B Arnrich, G Tröster	Towards measuring stress with smartphones and wearable devices during workday and sleep	2013	Springer	SW	22	61
AR Guraliuc, P Barsocchi, F Potortì…	Limb movements classification using wearable wireless transceivers	2011	ieeexplore.ieee.org	SW	22
J Wijsman, B Grundlehner, H Liu…	Towards mental stress detection using wearable physiological sensors	2011	ieeexplore.ieee.org	RW	21	80
WC Cheng, DM Jhan	Triaxial accelerometer-based fall detection method using a self-constructing cascade-AdaBoost-SVM classifier	2013	ieeexplore.ieee.org	RW	18	96.4
Y Li, X Chen, X Zhang, K Wang…	A sign-component-based framework for chinese sign language recognition using accelerometer and sEMG data	2012	ieeexplore.ieee.org	SW	18	86.7
D Novak, P Reberšek, SMM De Rossi, M Donati…	Automated detection of gait initiation and termination using wearable sensors	2013	Elsevier	SW	18
JK Min, A Doryab, J Wiese, S Amini…	Toss'n'turn: smartphone as sleep and sleep quality detector	2014	dl.acm.org	SW	18	86.2
M Yang, H Zheng, H Wang, S McClean, J Hall…	Assessing accelerometer based gait features to support gait analysis for people with complex regional pain syndrome	2010	dl.acm.org	RW	18	97.5
A Hossen, M Muthuraman, J Raethjen…	Discrimination of Parkinsonian tremor from essential tremor by implementation of a wavelet-based soft-decision technique on EMG and accelerometer signals	2010	Elsevier	SW	18	85
O Ojetola, E Gaura, J Brusey	Fall detection with wearable sensors--safe (Smart Fall Detection)	2011	ieeexplore.ieee.org	SW	17	86.2
CD Katsis, Y Goletsis, G Rigas, DI Fotiadis	A wearable system for the affective monitoring of car racing drivers during simulated conditions	2011	Elsevier	RW	17	82.4
B Chen, E Zheng, X Fan, T Liang…	Locomotion mode classification using a wearable capacitive sensing system	2013	ieeexplore.ieee.org	RW	15	93.5
I Pernek, KA Hummel, P Kokol	Exercise repetition detection for resistance training based on smartphones	2013	Springer	RW	15	99.3
N Alves, E Sejdić, B Sahota, T Chau	The effect of accelerometer location on the classification of single-site forearm mechanomyograms	2010	biomedcentral.com	SW	13
B Aguiar, T Rocha, J Silva…	Accelerometer-based fall detection for smartphones	2014	ieeexplore.ieee.org	RW	12	97.5
J Parkka, M Ermes, M Van Gils	Automatic feature selection and classification of physical and mental load using data from wearable sensors	2010	ieeexplore.ieee.org	SW	11	89
MG Tsipouras, AT Tzallas, G Rigas, S Tsouli…	An automated methodology for levodopa-induced dyskinesia: assessment based on gyroscope and accelerometer signals	2012	Elsevier	SW	10	78.6
SD Din, S Patel, C Cobelli…	Estimating Fugl-Meyer clinical scores in stroke survivors using wearable sensors	2011	ieeexplore.ieee.org	RW	10
S Crea, SMM De Rossi, M Donati…	Development of gait segmentation methods for wearable foot pressure sensors	2012	ieeexplore.ieee.org	SW	10	96
CC Bellos, A Papadopoulos, R Rosso…	Extraction and Analysis of features acquired by wearable sensors network	2010	ieeexplore.ieee.org	RW	9	72.7
M Vidal, A Bulling, H Gellersen	Analysing EOG signal features for the discrimination of eye movements with wearable devices	2011	dl.acm.org	RW	9
AT Özdemir, B Barshan	Detecting falls with wearable sensors using machine learning techniques	2014	mdpi.com	RW	9	99.9
JM Fontana, M Farooq…	Automatic Ingestion Monitor: a novel wearable device for monitoring of ingestive behavior	2014	ieeexplore.ieee.org	SW	8	89.8
N Alshurafa, JA Eastwood…	Anti-cheating: Detecting self-inflicted and impersonator cheaters for remote health monitoring systems with wearable sensors	2014	ieeexplore.ieee.org	SW	8	90
S Sikdar, H Rangwala, EB Eastlake…	Novel method for predicting dexterous individual finger movements by imaging muscle activity using a wearable ultrasonic system	2014	ieeexplore.ieee.org	RW	6	98
S Zhang, P McCullagh, J Zhang, T Yu	A smartphone based real-time daily activity monitoring system	2014	Springer	RW	6	85.2
G Valenza, L Citi, C Gentili, A Lanata…	Characterization of depressive states in bipolar patients using wearable textile technology and instantaneous heart rate variability assessment	2015	ieeexplore.ieee.org	RW	6	94.4
P Lopez-Meyer, S Tiffany, Y Patil…	Monitoring of cigarette smoking using wearable sensors and Support Vector Machines	2013	ieeexplore.ieee.org	SW	6
M Benocci, M Bächlin, E Farella…	Wearable assistant for load monitoring: Recognition of on—Body load placement from gait alterations	2010	ieeexplore.ieee.org	SW	5	96.7
TQ Le, C Cheng, A Sangasoongsong…	Wireless Wearable Multisensory Suite and Real-Time Prediction of Obstructive Sleep Apnea Episodes	2013	ieeexplore.ieee.org	RW	5	88
TQ Le, C Cheng, A Sangasoongsong…	Prediction of sleep apnea episodes from a wireless wearable multisensor suite	2013	ieeexplore.ieee.org	RW	5	88
BT Cole, SH Roy, CJ De Luca…	Dynamical learning and tracking of tremor and dyskinesia from wearable sensors	2014	ieeexplore.ieee.org	SW	4
JM Choi, J Sohn, Y Ku, D Kim…	Phoneme-based self hearing assessment on a smartphone	2013	ieeexplore.ieee.org	RW	4
M Elsayed, A Alsebai, A Salaheldin…	Ambient and wearable sensing for gait classification in pervasive healthcare environments	2010	ieeexplore.ieee.org	SW	4	91.8
D Gravem, M Singh, C Chen…	Assessment of infant movement with a compact wireless accelerometer system	2012	asmedigitalcollection.asme.org	SW	4
AJA Majumder, I Zerin, M Uddin, SI Ahamed…	SmartPrediction: A real-time smartphone-based fall risk prediction and prevention system	2013	dl.acm.org	SW	4	73.14
CC Bellos, A Papadopoulos, R Rosso…	Identification of COPD patients' health status using an intelligent system in the CHRONIOUS wearable platform	2014	ieeexplore.ieee.org	RW	3	94
O Tikkanen, S KäRKKäINEN, P Haakana…	EMG, Heart Rate, and Accelerometer as Estimators of Energy Expenditure in Locomotion.	2014	europepmc.org	SW	3
D Ding, S Hiremath, Y Chung, R Cooper	Detection of wheelchair user activities using wearable sensors	2011	Springer	SW	3	90.6
I Kouris, D Koutsouris	Application of Data Mining Techniques to Efficiently Monitor Chronic Diseases Using Wireless Body Area Networks and Smartphones	2013	hrpub.org	RW	3	97.3
E Ceja, V Osmani, O Mayora	Automatic Stress Detection in Working Environments from Smartphones' Accelerometer Data: A First Step	2015	ieeexplore.ieee.org	SW	2	60
NA Capela, ED Lemaire, N Baddour	Feature Selection for Wearable Smartphone-Based Human Activity Recognition with Able bodied, Elderly, and Stroke Patients	2015	dx.plos.org	SW	2	78.4
C Castellini, V Ravindra	A wearable low-cost device based upon force-sensing resistors to detect single-finger forces	2014	ieeexplore.ieee.org	SW	2
G Valenza, EP Scilingo	The contribution of the phase spectrum in automatic multiple cardiac arrhythmias recognition in wearable systems	2010	ieeexplore.ieee.org	RW	2	92.4
H Shin, J Cho	Unconstrained snoring detection using a smartphone during ordinary sleep	2014	biomedcentral.com	RW	2	95.1
AD Wiens, OT Inan	A Novel System Identification Technique for Improved Wearable Hemodynamics Assessment	2015	ieeexplore.ieee.org	RW	2
KT Sweeney, E Mitchell, J Gaughran…	Identification of sleep apnea events using discrete wavelet transform of respiration, ECG and accelerometer signals	2013	ieeexplore.ieee.org	RW	2	91.4
C Pham, TM Phuong	Real-time fall detection and activity recognition using low-cost wearable sensors	2013	Springer	SW	2	83.6
R Jia, B Liu	Human daily activity recognition by fusing accelerometer and multi-lead ECG data	2013	ieeexplore.ieee.org	RW	2	99.6
Y Liu, SJ Redmond, T Shany, J Woolgar…	Validation of an accelerometer-based fall prediction model	2014	ieeexplore.ieee.org	SW	2	68.75
